# Supplementary material for: Dietary Insulinogenic Amino Acid Restriction Improves Glucose Metabolism in a Neonatal Piglet Model
Source: Nutrients. 2025 May 15;17(10):1675. doi: 10.3390/nu17101675 (PMC12114165; doi:10.3390/nu17101675)
Supplement: Supplementary file 1 [file nutrients-17-01675-s001.zip]

Archive with 1 entries (1 files):
- nutrients-3588472-supplementary.pdf
